# Supplementary material for: Whole Genome Sequencing of Lumpy Skin Disease Virus from 2021–2023 in Eastern Eurasia Reveals No More Recombination Signals in the Circulating Pool of Strains
Source: Viruses. 2025 Mar 25;17(4):468. doi: 10.3390/v17040468 (PMC12031042; doi:10.3390/v17040468)
Supplement: Supplementary file 1 [file viruses-17-00468-s001.zip]

Archive with 2 entries (2 files):
- Supplementary1.xlsx
- Supplementary2.xlsx
