# Supplementary material for: Whole Genome Sequencing of Lumpy Skin Disease Virus from 2021–2023 in Eastern Eurasia Reveals No More Recombination Signals in the Circulating Pool of Strains
Source: Viruses. 2025 Mar 25;17(4):468. doi: 10.3390/v17040468 (PMC12031042; doi:10.3390/v17040468)
Supplement: Supplementary file 1 [file viruses-17-00468-s001.zip › Supplementary1.xlsx]

## Sheet: matrix
Genbank ID	PP979138.1	OR232413.1	OR232414.1	OP297402.1	PP756497.1	OR347836.1	OR347835.1	OL752713.2	OQ349695.1	OQ511520.1	PQ201927.1	AF409137.1	PQ179265.1	OR393176.1	OP752701.1	OR393174.1	OP688129.1	OR393169.1	OR393170.1	OR863389.1	PQ510117.1	AF325528.1	OP688128.1	OR393171.1	OR393175.1	PQ005629.1	PP065788.1	MH893760.2	PP065789.1	OP922506.1	MN995838.1	MT643825.1	OM105589.1	OM033705.1	OQ267777.1	OQ200493.1	OQ253251.1	OQ253253.1	OQ253254.1	MW435866.1	OK318001.1	MZ577073.1	KY829023.3	OM803092.1	MZ577076.1	KY702007.1	OQ253250.1	OP985536.1	OM984485.1
PP979138.1	0	1033	1032	4	4	1032	1031	1033	1031	1031	2	128	2	2	1031	3	1	3	3	2	3	4	2	3	3	1	142	150	143	1031	136	138	1034	1031	1032	1031	1031	1031	1031	1833	139	1033	137	1033	1033	138	1033	1030	1031
OR232413.1	1033	0	1	1035	1035	3	2	4	2	2	1033	1071	1033	1033	2	965	1034	1034	1034	1033	1034	1029	1032	1034	1034	1032	1086	1097	1087	2	1083	1085	5	2	3	2	2	2	2	813	1080	4	1084	4	4	1085	4	15	2
OR232414.1	1032	1	0	1034	1034	2	1	3	1	1	1032	1070	1032	1032	1	964	1033	1033	1033	1032	1033	1028	1031	1033	1033	1031	1085	1096	1086	1	1082	1084	4	1	2	1	1	1	1	812	1079	3	1083	3	3	1084	3	14	1
OP297402.1	4	1035	1034	0	6	1034	1033	1035	1033	1033	4	132	4	4	1033	5	5	5	5	4	5	6	4	5	5	3	146	154	147	1033	140	142	1036	1033	1034	1033	1033	1033	1033	1835	141	1035	141	1035	1035	142	1035	1032	1033
PP756497.1	4	1035	1034	6	0	1034	1033	1035	1033	1033	4	131	4	4	1033	5	5	5	5	4	5	6	4	5	5	3	145	153	146	1033	139	141	1036	1033	1034	1033	1033	1033	1033	1835	140	1035	140	1035	1035	141	1035	1032	1033
OR347836.1	1032	3	2	1034	1034	0	1	3	1	1	1032	1070	1032	1032	1	964	1033	1033	1033	1032	1033	1028	1031	1033	1033	1031	1085	1096	1086	1	1082	1084	4	1	2	1	1	1	1	812	1079	3	1083	3	3	1084	3	14	1
OR347835.1	1031	2	1	1033	1033	1	0	2	0	0	1031	1069	1031	1031	0	963	1032	1032	1032	1031	1032	1027	1030	1032	1032	1030	1084	1095	1085	0	1081	1083	3	0	1	0	0	0	0	811	1078	2	1082	2	2	1083	2	13	0
OL752713.2	1033	4	3	1035	1035	3	2	0	2	2	1033	1071	1033	1033	2	965	1034	1034	1034	1033	1034	1029	1032	1034	1034	1032	1086	1097	1087	2	1083	1085	5	2	3	2	2	2	2	813	1080	0	1084	0	0	1085	4	11	2
OQ349695.1	1031	2	1	1033	1033	1	0	2	0	0	1031	1069	1031	1031	0	963	1032	1032	1032	1031	1032	1027	1030	1032	1032	1030	1084	1095	1085	0	1081	1083	3	0	1	0	0	0	0	811	1078	2	1082	2	2	1083	2	13	0
OQ511520.1	1031	2	1	1033	1033	1	0	2	0	0	1031	1069	1031	1031	0	963	1032	1032	1032	1031	1032	1027	1030	1032	1032	1030	1084	1095	1085	0	1081	1083	3	0	1	0	0	0	0	811	1078	2	1082	2	2	1083	2	13	0
PQ201927.1	2	1033	1032	4	4	1032	1031	1033	1031	1031	0	130	2	0	1031	3	3	1	1	0	1	4	2	1	1	1	144	150	145	1031	136	138	1034	1031	1032	1031	1031	1031	1031	1833	139	1033	137	1033	1033	140	1033	1030	1031
AF409137.1	128	1071	1070	132	131	1070	1069	1071	1069	1069	130	0	130	130	1069	120	129	131	131	130	131	126	130	131	131	129	22	36	23	1069	22	24	1072	1069	1070	1069	1069	1069	1069	1815	43	1071	23	1071	1071	24	1071	1070	1069
PQ179265.1	2	1033	1032	4	4	1032	1031	1033	1031	1031	2	130	0	2	1031	3	3	3	3	2	3	4	2	3	3	1	144	152	145	1031	138	140	1034	1031	1032	1031	1031	1031	1031	1833	139	1033	139	1033	1033	140	1033	1030	1031
OR393176.1	2	1033	1032	4	4	1032	1031	1033	1031	1031	0	130	2	0	1031	3	3	1	1	0	1	4	2	1	1	1	144	150	145	1031	136	138	1034	1031	1032	1031	1031	1031	1031	1833	139	1033	137	1033	1033	140	1033	1030	1031
OP752701.1	1031	2	1	1033	1033	1	0	2	0	0	1031	1069	1031	1031	0	963	1032	1032	1032	1031	1032	1027	1030	1032	1032	1030	1084	1095	1085	0	1081	1083	3	0	1	0	0	0	0	811	1078	2	1082	2	2	1083	2	13	0
OR393174.1	3	965	964	5	5	964	963	965	963	963	3	120	3	3	963	0	4	4	4	3	4	5	3	4	4	2	133	130	134	963	127	129	966	963	964	963	963	963	963	1733	129	965	128	965	965	129	965	962	963
OP688129.1	1	1034	1033	5	5	1033	1032	1034	1032	1032	3	129	3	3	1032	4	0	4	4	3	4	5	3	4	4	2	143	151	144	1032	137	139	1035	1032	1033	1032	1032	1032	1032	1834	140	1034	138	1034	1034	139	1034	1031	1032
OR393169.1	3	1034	1033	5	5	1033	1032	1034	1032	1032	1	131	3	1	1032	4	4	0	0	1	2	5	3	2	2	2	145	151	146	1032	137	139	1035	1032	1033	1032	1032	1032	1032	1834	140	1034	138	1034	1034	141	1034	1031	1032
OR393170.1	3	1034	1033	5	5	1033	1032	1034	1032	1032	1	131	3	1	1032	4	4	0	0	1	2	5	3	2	2	2	145	151	146	1032	137	139	1035	1032	1033	1032	1032	1032	1032	1834	140	1034	138	1034	1034	141	1034	1031	1032
OR863389.1	2	1033	1032	4	4	1032	1031	1033	1031	1031	0	130	2	0	1031	3	3	1	1	0	1	4	2	1	1	1	144	150	145	1031	136	138	1034	1031	1032	1031	1031	1031	1031	1833	139	1033	137	1033	1033	140	1033	1030	1031
PQ510117.1	3	1034	1033	5	5	1033	1032	1034	1032	1032	1	131	3	1	1032	4	4	2	2	1	0	5	3	2	2	2	145	151	146	1032	137	139	1035	1032	1033	1032	1032	1032	1032	1834	140	1034	138	1034	1034	141	1034	1031	1032
AF325528.1	4	1029	1028	6	6	1028	1027	1029	1027	1027	4	126	4	4	1027	5	5	5	5	4	5	0	4	5	5	3	140	148	141	1027	134	136	1030	1027	1028	1027	1027	1027	1027	1829	135	1029	135	1029	1029	136	1029	1026	1027
OP688128.1	2	1032	1031	4	4	1031	1030	1032	1030	1030	2	130	2	2	1030	3	3	3	3	2	3	4	0	3	3	1	144	152	145	1030	138	140	1033	1030	1031	1030	1030	1030	1030	1832	139	1032	139	1032	1032	140	1032	1029	1030
OR393171.1	3	1034	1033	5	5	1033	1032	1034	1032	1032	1	131	3	1	1032	4	4	2	2	1	2	5	3	0	2	2	145	151	146	1032	137	139	1035	1032	1033	1032	1032	1032	1032	1834	140	1034	138	1034	1034	141	1034	1031	1032
OR393175.1	3	1034	1033	5	5	1033	1032	1034	1032	1032	1	131	3	1	1032	4	4	2	2	1	2	5	3	2	0	2	145	151	146	1032	137	139	1035	1032	1033	1032	1032	1032	1032	1834	140	1034	138	1034	1034	141	1034	1031	1032
PQ005629.1	1	1032	1031	3	3	1031	1030	1032	1030	1030	1	129	1	1	1030	2	2	2	2	1	2	3	1	2	2	0	143	151	144	1030	137	139	1033	1030	1031	1030	1030	1030	1030	1832	138	1032	138	1032	1032	139	1032	1029	1030
PP065788.1	142	1086	1085	146	145	1085	1084	1086	1084	1084	144	22	144	144	1084	133	143	145	145	144	145	140	144	145	145	143	0	50	1	1084	36	38	1087	1084	1085	1084	1084	1084	1084	1828	57	1086	37	1086	1086	38	1086	1085	1084
MH893760.2	150	1097	1096	154	153	1096	1095	1097	1095	1095	150	36	152	150	1095	130	151	151	151	150	151	148	152	151	151	151	50	0	51	1095	14	16	1098	1095	1096	1095	1095	1095	1094	1835	65	1097	15	1097	1097	18	1097	1096	1095
PP065789.1	143	1087	1086	147	146	1086	1085	1087	1085	1085	145	23	145	145	1085	134	144	146	146	145	146	141	145	146	146	144	1	51	0	1085	37	39	1088	1085	1086	1085	1085	1085	1085	1829	58	1087	38	1087	1087	39	1087	1086	1085
OP922506.1	1031	2	1	1033	1033	1	0	2	0	0	1031	1069	1031	1031	0	963	1032	1032	1032	1031	1032	1027	1030	1032	1032	1030	1084	1095	1085	0	1081	1083	3	0	1	0	0	0	0	811	1078	2	1082	2	2	1083	2	13	0
MN995838.1	136	1083	1082	140	139	1082	1081	1083	1081	1081	136	22	138	136	1081	127	137	137	137	136	137	134	138	137	137	137	36	14	37	1081	0	2	1084	1081	1082	1081	1081	1081	1081	1823	51	1083	1	1083	1083	4	1083	1082	1081
MT643825.1	138	1085	1084	142	141	1084	1083	1085	1083	1083	138	24	140	138	1083	129	139	139	139	138	139	136	140	139	139	139	38	16	39	1083	2	0	1086	1083	1084	1083	1083	1083	1083	1825	53	1085	1	1085	1085	4	1085	1084	1083
OM105589.1	1034	5	4	1036	1036	4	3	5	3	3	1034	1072	1034	1034	3	966	1035	1035	1035	1034	1035	1030	1033	1035	1035	1033	1087	1098	1088	3	1084	1086	0	3	4	3	3	3	3	814	1081	5	1085	5	5	1086	5	16	3
OM033705.1	1031	2	1	1033	1033	1	0	2	0	0	1031	1069	1031	1031	0	963	1032	1032	1032	1031	1032	1027	1030	1032	1032	1030	1084	1095	1085	0	1081	1083	3	0	1	0	0	0	0	811	1078	2	1082	2	2	1083	2	13	0
OQ267777.1	1032	3	2	1034	1034	2	1	3	1	1	1032	1070	1032	1032	1	964	1033	1033	1033	1032	1033	1028	1031	1033	1033	1031	1085	1096	1086	1	1082	1084	4	1	0	1	1	1	1	812	1079	3	1083	3	3	1084	3	14	1
OQ200493.1	1031	2	1	1033	1033	1	0	2	0	0	1031	1069	1031	1031	0	963	1032	1032	1032	1031	1032	1027	1030	1032	1032	1030	1084	1095	1085	0	1081	1083	3	0	1	0	0	0	0	811	1078	2	1082	2	2	1083	2	13	0
OQ253251.1	1031	2	1	1033	1033	1	0	2	0	0	1031	1069	1031	1031	0	963	1032	1032	1032	1031	1032	1027	1030	1032	1032	1030	1084	1095	1085	0	1081	1083	3	0	1	0	0	0	0	811	1078	2	1082	2	2	1083	2	13	0
OQ253253.1	1031	2	1	1033	1033	1	0	2	0	0	1031	1069	1031	1031	0	963	1032	1032	1032	1031	1032	1027	1030	1032	1032	1030	1084	1095	1085	0	1081	1083	3	0	1	0	0	0	0	811	1078	2	1082	2	2	1083	2	13	0
OQ253254.1	1031	2	1	1033	1033	1	0	2	0	0	1031	1069	1031	1031	0	963	1032	1032	1032	1031	1032	1027	1030	1032	1032	1030	1084	1094	1085	0	1081	1083	3	0	1	0	0	0	0	805	1078	2	1082	2	2	1083	2	13	0
MW435866.1	1833	813	812	1835	1835	812	811	813	811	811	1833	1815	1833	1833	811	1733	1834	1834	1834	1833	1834	1829	1832	1834	1834	1832	1828	1835	1829	811	1823	1825	814	811	812	811	811	811	805	0	1826	813	1824	813	813	1825	813	824	811
OK318001.1	139	1080	1079	141	140	1079	1078	1080	1078	1078	139	43	139	139	1078	129	140	140	140	139	140	135	139	140	140	138	57	65	58	1078	51	53	1081	1078	1079	1078	1078	1078	1078	1826	0	1080	52	1080	1080	53	1080	1079	1078
MZ577073.1	1033	4	3	1035	1035	3	2	0	2	2	1033	1071	1033	1033	2	965	1034	1034	1034	1033	1034	1029	1032	1034	1034	1032	1086	1097	1087	2	1083	1085	5	2	3	2	2	2	2	813	1080	0	1084	0	0	1085	4	11	2
KY829023.3	137	1084	1083	141	140	1083	1082	1084	1082	1082	137	23	139	137	1082	128	138	138	138	137	138	135	139	138	138	138	37	15	38	1082	1	1	1085	1082	1083	1082	1082	1082	1082	1824	52	1084	0	1084	1084	3	1084	1083	1082
OM803092.1	1033	4	3	1035	1035	3	2	0	2	2	1033	1071	1033	1033	2	965	1034	1034	1034	1033	1034	1029	1032	1034	1034	1032	1086	1097	1087	2	1083	1085	5	2	3	2	2	2	2	813	1080	0	1084	0	0	1085	4	11	2
MZ577076.1	1033	4	3	1035	1035	3	2	0	2	2	1033	1071	1033	1033	2	965	1034	1034	1034	1033	1034	1029	1032	1034	1034	1032	1086	1097	1087	2	1083	1085	5	2	3	2	2	2	2	813	1080	0	1084	0	0	1085	4	11	2
KY702007.1	138	1085	1084	142	141	1084	1083	1085	1083	1083	140	24	140	140	1083	129	139	141	141	140	141	136	140	141	141	139	38	18	39	1083	4	4	1086	1083	1084	1083	1083	1083	1083	1825	53	1085	3	1085	1085	0	1085	1084	1083
OQ253250.1	1033	4	3	1035	1035	3	2	4	2	2	1033	1071	1033	1033	2	965	1034	1034	1034	1033	1034	1029	1032	1034	1034	1032	1086	1097	1087	2	1083	1085	5	2	3	2	2	2	2	813	1080	4	1084	4	4	1085	0	15	2
OP985536.1	1030	15	14	1032	1032	14	13	11	13	13	1030	1070	1030	1030	13	962	1031	1031	1031	1030	1031	1026	1029	1031	1031	1029	1085	1096	1086	13	1082	1084	16	13	14	13	13	13	13	824	1079	11	1083	11	11	1084	15	0	13
OM984485.1	1031	2	1	1033	1033	1	0	2	0	0	1031	1069	1031	1031	0	963	1032	1032	1032	1031	1032	1027	1030	1032	1032	1030	1084	1095	1085	0	1081	1083	3	0	1	0	0	0	0	811	1078	2	1082	2	2	1083	2	13	0
OR393177.1	149	1094	1093	153	152	1093	1092	1094	1092	1092	149	37	151	149	1092	137	150	150	150	149	150	147	151	150	150	150	51	37	52	1092	23	25	1095	1092	1093	1092	1092	1092	1092	1836	64	1094	24	1094	1094	27	1094	1093	1092
OR520147.1	149	1094	1093	153	152	1093	1092	1094	1092	1092	149	37	151	149	1092	137	150	150	150	149	150	147	151	150	150	150	51	37	52	1092	23	25	1095	1092	1093	1092	1092	1092	1092	1836	64	1094	24	1094	1094	27	1094	1093	1092
OQ588787.1	149	1094	1093	153	152	1093	1092	1094	1092	1092	149	37	151	149	1092	137	150	150	150	149	150	147	151	150	150	150	51	37	52	1092	23	25	1095	1092	1093	1092	1092	1092	1092	1836	64	1094	24	1094	1094	27	1094	1093	1092
MH646674.1	1192	813	812	1194	1194	812	811	813	811	811	1192	1216	1192	1192	811	1102	1193	1193	1193	1192	1193	1188	1191	1193	1193	1191	1229	1238	1230	811	1226	1228	814	811	812	811	811	811	805	699	1225	813	1227	813	813	1228	813	816	811
OM803091.1	1033	4	3	1035	1035	3	2	0	2	2	1033	1071	1033	1033	2	965	1034	1034	1034	1033	1034	1029	1032	1034	1034	1032	1086	1097	1087	2	1083	1085	5	2	3	2	2	2	2	813	1080	0	1084	0	0	1085	4	11	2
MW355944.1	1040	11	10	1042	1042	10	9	11	9	9	1040	1078	1040	1040	9	966	1041	1041	1041	1040	1041	1036	1039	1041	1041	1039	1093	1104	1094	9	1090	1092	12	9	10	9	9	9	9	820	1087	11	1091	11	11	1092	11	22	9
ON152411.1	1032	3	2	1034	1034	2	1	3	1	1	1032	1070	1032	1032	1	964	1033	1033	1033	1032	1033	1028	1031	1033	1033	1031	1085	1096	1086	1	1082	1084	4	1	2	1	1	1	1	812	1079	3	1083	3	3	1084	3	14	1
MZ577075.1	1033	4	3	1035	1035	3	2	0	2	2	1033	1071	1033	1033	2	965	1034	1034	1034	1033	1034	1029	1032	1034	1034	1032	1086	1097	1087	2	1083	1085	5	2	3	2	2	2	2	813	1080	0	1084	0	0	1085	4	11	2
MZ577074.1	1034	5	4	1036	1036	4	3	1	3	3	1034	1072	1034	1034	3	966	1035	1035	1035	1034	1035	1030	1033	1035	1035	1033	1087	1098	1088	3	1084	1086	6	3	4	3	3	3	3	814	1081	1	1085	1	1	1086	5	12	3
OM984486.1	1034	5	4	1036	1036	4	3	5	3	3	1034	1072	1034	1034	3	963	1035	1035	1035	1034	1035	1030	1033	1035	1035	1033	1087	1098	1088	3	1084	1086	6	3	4	3	3	3	3	814	1081	5	1085	5	5	1086	5	16	3
MT007950.1	142	1083	1082	146	145	1082	1081	1083	1081	1081	144	23	144	144	1081	132	143	145	145	144	145	140	144	145	145	143	27	51	28	1081	37	39	1084	1081	1082	1081	1081	1081	1081	1826	54	1083	38	1083	1083	39	1083	1082	1081
PP894832.1	1031	2	1	1033	1033	1	0	2	0	0	1031	1069	1031	1031	0	963	1032	1032	1032	1031	1032	1027	1030	1032	1032	1030	1084	1095	1085	0	1081	1083	3	0	1	0	0	0	0	811	1078	2	1082	2	2	1083	2	13	0
PQ472736.1	151	1096	1095	155	154	1095	1094	1096	1094	1094	151	39	153	151	1094	139	152	152	152	151	152	149	153	152	152	152	53	39	54	1094	25	27	1097	1094	1095	1094	1094	1094	1094	1838	66	1096	26	1096	1096	29	1096	1095	1094
KX894508.1	136	1083	1082	140	139	1082	1081	1083	1081	1081	136	22	138	136	1081	127	137	137	137	136	137	134	138	137	137	137	36	14	37	1081	0	2	1084	1081	1082	1081	1081	1081	1081	1823	51	1083	1	1083	1083	4	1083	1082	1081
OP508345.1	1049	25	24	1051	1051	24	23	25	23	23	1049	1087	1049	1049	23	980	1050	1050	1050	1049	1050	1045	1048	1050	1050	1048	1102	1113	1103	23	1099	1101	26	23	24	23	23	23	23	830	1096	25	1100	25	25	1101	25	36	23
PP746705.1	3	1034	1033	5	1	1033	1032	1034	1032	1032	3	130	3	3	1032	4	4	4	4	3	4	5	3	4	4	2	144	152	145	1032	138	140	1035	1032	1033	1032	1032	1032	1032	1834	139	1034	139	1034	1034	140	1034	1031	1032
OM793604.1	1830	810	809	1832	1832	809	808	810	808	808	1830	1812	1830	1830	808	1730	1831	1831	1831	1830	1831	1826	1829	1831	1831	1829	1825	1832	1826	808	1820	1822	811	808	809	808	808	808	802	3	1823	810	1821	810	810	1822	810	821	808
MW732649.1	1076	76	75	1078	1078	75	74	74	74	74	1076	1112	1076	1076	74	997	1077	1077	1077	1076	1077	1072	1075	1077	1077	1075	1127	1138	1128	74	1124	1126	77	74	75	74	74	74	74	883	1123	74	1125	74	74	1126	76	75	74
AF409138.1	1846	817	816	1848	1848	816	815	817	815	815	1846	1828	1846	1846	815	1746	1847	1847	1847	1846	1846	1842	1845	1847	1847	1845	1841	1848	1842	815	1836	1838	818	815	816	815	815	815	809	26	1839	817	1837	817	817	1838	817	828	815
KX764645.1	1844	815	814	1846	1846	814	813	815	813	813	1844	1826	1844	1844	813	1744	1845	1845	1845	1844	1844	1840	1843	1845	1845	1843	1839	1846	1840	813	1834	1836	816	813	814	813	813	813	807	24	1837	815	1835	815	815	1836	815	826	813
OM793607.1	1842	813	812	1844	1844	812	811	813	811	811	1842	1824	1842	1842	811	1742	1843	1843	1843	1842	1843	1838	1841	1843	1843	1841	1837	1844	1838	811	1832	1834	814	811	812	811	811	811	805	22	1835	813	1833	813	813	1834	813	824	811
OM793609.1	1844	815	814	1846	1846	814	813	815	813	813	1844	1826	1844	1844	813	1744	1845	1845	1845	1844	1844	1840	1843	1845	1845	1843	1839	1846	1840	813	1834	1836	816	813	814	813	813	813	807	24	1837	815	1835	815	815	1836	815	826	813
OM793605.1	1842	813	812	1844	1844	812	811	813	811	811	1842	1824	1842	1842	811	1742	1843	1843	1843	1842	1843	1838	1841	1843	1843	1841	1837	1844	1838	811	1832	1834	814	811	812	811	811	811	805	22	1835	813	1833	813	813	1834	813	824	811
MN642592.1	138	1085	1084	142	141	1084	1083	1085	1083	1083	138	24	140	138	1083	129	139	139	139	138	139	136	140	139	139	139	38	16	39	1083	2	4	1086	1083	1084	1083	1083	1083	1083	1825	53	1085	3	1085	1085	6	1085	1084	1083
OR797612.1	149	1094	1093	153	152	1093	1092	1094	1092	1092	149	37	151	149	1092	137	150	150	150	149	150	147	151	150	150	150	51	37	52	1092	23	25	1095	1092	1093	1092	1092	1092	1092	1836	64	1094	24	1094	1094	27	1094	1093	1092
MT134042.1	846	801	800	848	848	800	799	801	799	799	846	919	846	846	799	781	847	847	847	846	847	842	845	847	847	845	932	939	933	799	927	929	802	799	800	799	799	799	793	1045	928	801	928	801	801	929	801	806	799
MN636842.1	1841	826	825	1843	1843	825	824	826	824	824	1841	1823	1841	1841	824	1740	1842	1842	1842	1841	1842	1837	1840	1842	1842	1840	1836	1843	1837	824	1831	1833	827	824	825	824	824	824	818	33	1834	826	1832	826	826	1833	826	837	824
MN636843.1	1842	827	826	1844	1844	826	825	827	825	825	1842	1824	1842	1842	825	1741	1843	1843	1843	1842	1843	1838	1841	1843	1843	1841	1837	1844	1838	825	1832	1834	828	825	826	825	825	825	819	34	1835	827	1833	827	827	1834	827	838	825
OM793606.1	1842	813	812	1844	1844	812	811	813	811	811	1842	1824	1842	1842	811	1742	1843	1843	1843	1842	1843	1838	1841	1843	1843	1841	1837	1844	1838	811	1832	1834	814	811	812	811	811	811	805	22	1835	813	1833	813	813	1834	813	824	811
MW699032.1	146	1093	1092	150	149	1092	1091	1093	1091	1091	146	32	148	146	1091	133	147	147	147	146	147	144	148	147	147	147	46	12	47	1091	10	12	1094	1091	1092	1091	1091	1091	1090	1831	61	1093	11	1093	1093	14	1093	1092	1091
OL542833.1	1129	772	771	1131	1131	771	770	772	770	770	1129	1159	1129	1129	770	1098	1130	1130	1130	1129	1130	1125	1128	1130	1130	1128	1174	1185	1175	770	1171	1173	773	770	771	770	770	770	770	724	1174	772	1172	772	772	1173	772	775	770
MN072619.1	9	1034	1033	11	11	1033	1032	1034	1032	1032	9	131	9	9	1032	10	10	10	10	9	10	5	9	10	10	8	145	153	146	1032	139	141	1035	1032	1033	1032	1032	1032	1032	1834	140	1034	140	1034	1034	141	1034	1031	1032
MW656253.1	135	1074	1073	139	138	1073	1072	1074	1072	1072	137	7	137	137	1072	127	136	138	138	137	138	133	137	138	138	136	29	43	30	1072	29	31	1075	1072	1073	1072	1072	1072	1072	1813	50	1074	30	1074	1074	31	1074	1073	1072
OR134833.1	139	1086	1085	143	142	1085	1084	1086	1084	1084	139	25	141	139	1084	130	140	140	140	139	140	137	141	140	140	140	39	17	40	1084	3	3	1087	1084	1085	1084	1084	1084	1084	1826	54	1086	2	1086	1086	1	1086	1085	1084
OR134844.1	139	1086	1085	143	142	1085	1084	1086	1084	1084	139	25	141	139	1084	130	140	140	140	139	140	137	141	140	140	140	39	17	40	1084	3	3	1087	1084	1085	1084	1084	1084	1084	1826	54	1086	2	1086	1086	1	1086	1085	1084
OM530217.1	1191	797	796	1193	1193	796	795	797	795	795	1191	1215	1191	1191	795	1103	1192	1192	1192	1191	1192	1187	1190	1192	1192	1190	1228	1237	1229	795	1225	1227	798	795	796	795	795	795	789	660	1224	797	1226	797	797	1227	797	800	795
MW656252.1	1841	812	811	1843	1843	811	810	812	810	810	1841	1823	1841	1841	810	1741	1842	1842	1842	1841	1842	1837	1840	1842	1842	1840	1836	1843	1837	810	1831	1833	813	810	811	810	810	810	804	21	1834	812	1832	812	812	1833	812	823	810
OM793602.1	1038	12	11	1040	1040	11	10	12	10	10	1038	1076	1038	1038	10	969	1039	1039	1039	1038	1039	1034	1037	1039	1039	1037	1091	1102	1092	10	1088	1090	13	10	11	10	10	10	10	821	1085	12	1089	12	12	1090	12	23	10
OR194148.1	1029	780	779	1031	1031	779	778	780	778	778	1029	1070	1029	1029	778	947	1030	1030	1030	1029	1030	1025	1029	1030	1030	1028	1082	1090	1083	778	1076	1078	781	778	779	778	778	778	778	853	1079	780	1077	780	780	1078	780	789	778
OP654649.1	1041	12	11	1043	1043	11	10	12	10	10	1041	1079	1041	1041	10	973	1042	1042	1042	1041	1042	1037	1040	1042	1042	1040	1094	1105	1095	10	1091	1093	13	10	11	10	10	10	10	821	1088	12	1092	12	12	1093	12	23	10
OM793603.1	1050	24	23	1052	1052	23	22	24	22	22	1050	1088	1050	1050	22	980	1051	1051	1051	1050	1051	1046	1049	1051	1051	1049	1103	1114	1104	22	1100	1102	25	22	23	22	22	22	22	833	1097	24	1101	24	24	1102	24	35	22
OR567413.1	1034	5	4	1036	1036	4	3	5	3	3	1034	1072	1034	1034	3	966	1035	1035	1035	1034	1035	1030	1033	1035	1035	1033	1087	1098	1088	3	1084	1086	6	3	4	3	3	3	3	814	1081	5	1085	5	5	1086	5	16	3
ON616408.1	1027	5	4	1029	1029	4	3	3	3	3	1027	1066	1027	1027	3	961	1028	1028	1028	1027	1028	1023	1026	1028	1028	1026	1081	1092	1082	3	1078	1080	6	3	4	3	3	3	3	806	1075	3	1079	3	3	1080	5	14	3
MT992618.1	858	839	838	860	860	838	837	839	837	837	858	906	858	858	837	816	859	859	859	858	859	854	857	859	859	857	917	924	918	837	910	912	840	837	838	837	837	837	837	969	915	839	911	839	839	912	839	839	837
tuva22	1038	11	10	1040	1040	10	9	11	9	9	1038	1076	1038	1038	9	970	1039	1039	1039	1038	1039	1034	1037	1039	1039	1037	1091	1102	1092	9	1088	1090	12	9	10	9	9	9	9	819	1085	11	1089	11	11	1090	11	20	9
bur22	1038	11	10	1040	1040	10	9	11	9	9	1038	1076	1038	1038	9	970	1039	1039	1039	1038	1039	1034	1037	1039	1039	1037	1091	1102	1092	9	1088	1090	12	9	10	9	9	9	9	819	1085	11	1089	11	11	1090	11	20	9
bur21	1030	3	2	1032	1032	2	1	3	1	1	1030	1068	1030	1030	1	962	1031	1031	1031	1030	1031	1026	1029	1031	1031	1029	1083	1094	1084	1	1080	1082	4	1	2	1	1	1	1	812	1077	3	1081	3	3	1082	3	12	1
zab21	1033	7	6	1035	1035	6	5	7	5	5	1033	1071	1033	1033	5	964	1034	1034	1034	1033	1034	1029	1032	1034	1034	1032	1086	1097	1087	5	1083	1085	8	5	6	5	5	5	5	816	1080	7	1084	7	7	1085	7	16	5
amur22	1033	7	6	1035	1035	6	5	7	5	5	1033	1071	1033	1033	5	964	1034	1034	1034	1033	1034	1029	1032	1034	1034	1032	1086	1097	1087	5	1083	1085	8	5	6	5	5	5	5	816	1080	7	1084	7	7	1085	7	16	5
zab22	1039	12	11	1041	1041	11	10	12	10	10	1039	1077	1039	1039	10	971	1040	1040	1040	1039	1040	1035	1038	1040	1040	1038	1092	1103	1093	10	1089	1091	13	10	11	10	10	10	10	818	1086	12	1090	12	12	1091	12	21	10
Mong21	1041	12	11	1043	1043	11	10	12	10	10	1041	1079	1041	1041	10	973	1042	1042	1042	1041	1042	1037	1040	1042	1042	1040	1094	1105	1095	10	1091	1093	13	10	11	10	10	10	10	820	1088	12	1092	12	12	1093	12	23	10
khak23	1031	2	1	1033	1033	1	0	2	0	0	1031	1069	1031	1031	0	963	1032	1032	1032	1031	1032	1027	1030	1032	1032	1030	1084	1095	1085	0	1081	1083	3	0	1	0	0	0	0	811	1078	2	1082	2	2	1083	2	13	0
tuva23	1032	3	2	1034	1034	2	1	3	1	1	1032	1070	1032	1032	1	964	1033	1033	1033	1032	1033	1028	1031	1033	1033	1031	1085	1096	1086	1	1082	1084	4	1	2	1	1	1	1	812	1079	3	1083	3	3	1084	3	14	1
udm23	1029	4	3	1031	1031	3	2	4	2	2	1029	1067	1029	1029	2	961	1030	1030	1030	1029	1030	1025	1028	1030	1030	1028	1082	1093	1083	2	1079	1081	5	2	3	2	2	2	2	813	1076	4	1080	4	4	1081	4	13	2
amur23	1031	2	1	1033	1033	1	0	2	0	0	1031	1069	1031	1031	0	963	1032	1032	1032	1031	1032	1027	1030	1032	1032	1030	1084	1095	1085	0	1081	1083	3	0	1	0	0	0	0	811	1078	2	1082	2	2	1083	2	13	0
[truncated: 5,000 more columns]
